# Supplementary material for: Interprofessional recognition of audiology scope of practice in hearing and balance care: Evidence from the University of Sharjah
Source: PLoS One. 2026 Apr 9;21(4):e0347133. doi: 10.1371/journal.pone.0347133 (PMC13065007; doi:10.1371/journal.pone.0347133)
Supplement: S2 File — (XLSX) [file pone.0347133.s002.xlsx]

## Sheet: Sheet1
ID	Age	Role	Discipline	Awareness	Exposure Aud	Aud-hearing loss	Aud-balance	Aud-multidisciplinary	Full SOP recognition
1	40 and above	Student	Health Care Management	Extremely aware	Yes	1	1	1	1
2	40 and above	Faculty member		Extremely aware	Yes	1	1	1	1
3	40 and above	Faculty member		Very aware	No	1	1	1	1
4	20 and below	Student	Medical Diagnostic Imaging	Slightly aware	No	1	1	1	1
5	20 and below	Student	Public Health	Moderately aware	No	1	1	1	1
6	21-24	Student	Clinical Nutrition	Slightly aware	No	1	1	1	1
7	40 and above	Faculty member		Moderately aware	Yes	1	1	1	1
8	40 and above	Student	biotechnology	Not aware at all	No	1	1	1	1
9	30-34	Faculty member		Moderately aware	No	0	0	1	0
10	20 and below	Student	Medical Diagnostic Imaging	Moderately aware	No	1	1	1	1
11	21-24	Student	Molecular Medicine	Slightly aware	Yes	1	0	1	0
12	21-24	Student	Physiotherapy	Slightly aware	No	1	0	1	0
13	20 and below	Student	Medical Laboratory Sciences	Very aware	No	1	0	1	0
14	20 and below	Student	Nursing	Extremely aware	No	1	0	1	0
15	21-24	Student	Medical Laboratory Sciences	Moderately aware	No	1	0	0	0
16	21-24	Student	Nursing	Moderately aware	No	1	0	1	0
17	20 and below	Student	Nursing	Very aware	No	1	1	1	1
18	20 and below	Student	Physiotherapy	Slightly aware	No	1	1	1	1
19	20 and below	Student	Clinical Nutrition	Moderately aware	No	1	1	1	1
20	20 and below	Student	Nursing	Slightly aware	No	1	0	1	0
21	20 and below	Student	Physiotherapy	Not aware at all	No	1	1	1	1
22	20 and below	Student	Physiotherapy	Not aware at all	No	1	0	1	0
23	20 and below	Student	Medical Laboratory Sciences	Not aware at all	No	1	1	1	1
24	21-24	Student	Environmental Health Sciences	Moderately aware	No	1	0	1	0
25	20 and below	Student	Medical Diagnostic Imaging	Moderately aware	No	1	1	1	1
26	20 and below	Student	Nursing	Slightly aware	No	1	1	1	1
27	21-24	Student	Medical Diagnostic Imaging	Slightly aware	No	1	1	1	1
28	20 and below	Student	Physiotherapy	Not aware at all	No	1	0	1	0
29	20 and below	Student	Environmental Health Sciences	Not aware at all	No	1	1	1	1
30	21-24	Student	Clinical Nutrition	Slightly aware	No	1	0	1	0
31	20 and below	Student	Medical Laboratory Sciences	Slightly aware	No	1	0	1	0
32	20 and below	Student	Nursing	Not aware at all	No	1	0	1	0
33	20 and below	Student	Nursing	Moderately aware	No	1	1	1	1
34	20 and below	Student	Nursing	Slightly aware	No	1	1	1	1
35	20 and below	Student	Nursing	Slightly aware	No	1	1	1	1
36	40 and above	Faculty member		Very aware	Yes	1	1	0	0
37	20 and below	Student	Medical Laboratory Sciences	Moderately aware	Yes	1	1	1	1
38	20 and below	Student	Health Care Management	Not aware at all	No	1	0	1	0
39	20 and below	Student	Medical Laboratory Sciences	Very aware	No	1	1	1	1
40	20 and below	Student	Clinical Nutrition	Very aware	No	1	1	1	1
41	21-24	Student	Clinical Nutrition	Not aware at all	No	1	0	1	0
42	20 and below	Student	Clinical Nutrition	Slightly aware	No	1	1	1	1
43	20 and below	Student	Medical Laboratory Sciences	Slightly aware	No	0	1	0	0
44	30-34	Student	Clinical Nutrition	Slightly aware	No	1	1	1	1
45	40 and above	Faculty member		Slightly aware	Yes	1	1	1	1
46	20 and below	Student	Nursing	Extremely aware	No	1	0	0	0
47	20 and below	Student	Physiotherapy	Slightly aware	No	0	0	0	0
48	20 and below	Student	Clinical Nutrition	Slightly aware	No	1	1	1	1
49	20 and below	Student	Nursing	Moderately aware	No	1	1	1	1
50	21-24	Student	Clinical Nutrition	Not aware at all	No	1	1	1	1
51	20 and below	Student	Clinical Nutrition	Moderately aware	No	1	1	1	1
52	20 and below	Student	Medical Laboratory Sciences	Moderately aware	No	1	1	1	1
53	20 and below	Student	Clinical Nutrition	Not aware at all	No	1	1	1	1
54	20 and below	Student	Physiotherapy	Not aware at all	No	1	0	1	0
55	20 and below	Student	Health Care Management	Moderately aware	No	1	0	1	0
56	25-29	Student	Clinical Nutrition	Moderately aware	No	1	1	1	1
57	21-24	Student	Physiotherapy	Slightly aware	No	1	1	1	1
58	21-24	Student	Physiotherapy	Very aware	Yes	1	1	1	1
59	20 and below	Student	Medical Diagnostic Imaging	Moderately aware	No	1	1	1	1
60	35-39	Student	Clinical Nutrition	Slightly aware	No	1	1	1	1
61	20 and below	Student	Medical Diagnostic Imaging	Moderately aware	No	1	1	1	1
62	20 and below	Student	Medical Diagnostic Imaging	Moderately aware	Yes	1	0	1	0
63	20 and below	Student	Medical Diagnostic Imaging	Slightly aware	No	1	1	1	1
64	20 and below	Student	Medical Diagnostic Imaging	Slightly aware	No	1	1	1	1
65	20 and below	Student	Medical Diagnostic Imaging	Moderately aware	No	1	1	1	1
66	21-24	Student	Medical Diagnostic Imaging	Very aware	No	1	1	1	1
67	21-24	Student	Molecular Medicine	Slightly aware	Yes	1	0	1	0
68	21-24	Student	Nursing	Slightly aware	No	1	0	1	0
69	25-29	Student	Medical Diagnostic Imaging	Slightly aware	No	0	0	0	0
70	20 and below	Student	Nursing	Slightly aware	No	0	0	0	0
71	20 and below	Student	Nursing	Moderately aware	Yes	0	0	0	0
72	20 and below	Student	Nursing	Slightly aware	No	1	0	0	0
73	21-24	Student	Nursing	Very aware	Yes	1	1	1	1
74	20 and below	Student	Medical Diagnostic Imaging	Not aware at all	Yes	0	0	1	0
75	20 and below	Student	Medical Diagnostic Imaging	Not aware at all	No	1	0	0	0
76	20 and below	Student	Nursing	Moderately aware	No	1	0	0	0
77	20 and below	Student	Physiotherapy	Slightly aware	No	1	1	1	1
78	20 and below	Student	Nursing	Not aware at all	No	1	0	1	0
79	21-24	Student	Nursing	Not aware at all	No	1	1	1	1
80	20 and below	Student	Nursing	Moderately aware	No	1	1	1	1
81	20 and below	Student	Medical Diagnostic Imaging	Moderately aware	No	1	0	1	0
82	21-24	Student	Physiotherapy	Moderately aware	No	1	1	1	1
83	20 and below	Student	Physiotherapy	Slightly aware	Yes	0	0	0	0
84	20 and below	Student	Environmental Health Sciences	Not aware at all	Yes	0	0	1	0
85	21-24	Student	Health Care Management	Very aware	No	1	1	1	1
86	21-24	Student	Nursing	Moderately aware	No	0	0	0	0
87	20 and below	Student	Nursing	Slightly aware	No	0	0	0	0
88	20 and below	Student	Medical Diagnostic Imaging	Slightly aware	No	1	1	1	1
89	21-24	Student	Nursing	Slightly aware	No	0	0	0	0
90	20 and below	Student	Medical Laboratory Sciences	Not aware at all	No	0	0	0	0
91	20 and below	Student	Medical Laboratory Sciences	Slightly aware	No	1	1	1	1
92	20 and below	Student	Medical Laboratory Sciences	Very aware	No	1	0	0	0
93	20 and below	Student	Physiotherapy	Slightly aware	No	1	0	1	0
94	20 and below	Student	Nursing	Not aware at all	No	1	0	1	0
95	20 and below	Student	Clinical Nutrition	Moderately aware	No	1	0	0	0
96	20 and below	Student	Nursing	Extremely aware	No	1	0	0	0
97	21-24	Student	Nursing	Slightly aware	No	1	0	1	0
98	21-24	Student	Environmental Health Sciences	Moderately aware	No	1	1	1	1
99	40 and above	Faculty member		Slightly aware	No	1	0	1	0
100	40 and above	Faculty member		Very aware	No	1	1	1	1
101	21-24	Student	biotechnology	Not aware at all	No	1	1	1	1
102	25-29	Student	Molecular Medicine	Slightly aware	No	1	1	0	0
103	20 and below	Student	Audiology & Speech Language Pathology	Moderately aware	No	1	1	1	1
104	25-29	Student	Clinical Nutrition	Slightly aware	No	1	1	1	1
105	20 and below	Student	Audiology & Speech Language Pathology	Extremely aware	No	1	1	1	1
106	20 and below	Student	Clinical Nutrition	Not aware at all	No	1	0	1	0
107	20 and below	Student	Audiology & Speech Language Pathology	Moderately aware	No	1	1	1	1
108	20 and below	Student	Audiology & Speech Language Pathology	Moderately aware	No	1	1	1	1
109	20 and below	Student	Clinical Nutrition	Slightly aware	No	1	1	1	1
110	20 and below	Student	Audiology & Speech Language Pathology	Extremely aware	No	1	1	1	1
111	20 and below	Student	Biotechnology	Not aware at all	No	1	0	0	0
112	20 and below	Student	Audiology & Speech Language Pathology	Moderately aware	No	1	1	1	1
113	21-24	Student	Medical Diagnostic Imaging	Extremely aware	No	1	1	1	1
114	30-34	Student	Environmental Health Sciences	Not aware at all	No	1	0	1	0
115	20 and below	Student	Medical Diagnostic Imaging	Moderately aware	Yes	1	1	1	1
116	20 and below	Student	Audiology & Speech Language Pathology	Not aware at all	No	1	1	1	1
117	30-34	Student	Public Health	Not aware at all	No	1	1	1	1
118	35-39	Faculty member		Very aware	Yes	1	1	1	1
119	20 and below	Student	Audiology & Speech Language Pathology	Moderately aware	No	1	1	1	1
120	20 and below	Student	Clinical Nutrition	Moderately aware	No	1	0	1	0
121	20 and below	Student	Health Care Management	Not aware at all	No	1	1	1	1
122	30-34	Student	Physiotherapy	Moderately aware	No	1	1	1	1
123	20 and below	Student	Physiotherapy	Extremely aware	No	0	0	0	0
124	20 and below	Student	Physiotherapy	Moderately aware	No	1	1	1	1
125	25-29	Faculty member		Moderately aware	No	1	1	1	1
126	20 and below	Student	Audiology & Speech Language Pathology	Moderately aware	Yes	1	0	1	0
127	20 and below	Student	Clinical Nutrition	Extremely aware	Yes	0	0	0	0
128	20 and below	Student	Clinical Nutrition	Not aware at all	No	1	1	1	1
129	20 and below	Student	Physiotherapy	Slightly aware	Yes	1	0	1	0
130	20 and below	Student	Medical Laboratory Sciences	Slightly aware	Yes	1	1	1	1
131	20 and below	Student	Medical Laboratory Sciences	Slightly aware	No	1	1	1	1
132	20 and below	Student	Health Care Management	Very aware	No	1	1	1	1
133	20 and below	Student	Medical Laboratory Sciences	Extremely aware	Yes	1	0	1	0
134	20 and below	Student	Medical Laboratory Sciences	Extremely aware	Yes	1	1	0	0
135	20 and below	Student	Audiology & Speech Language Pathology	Extremely aware	No	1	1	1	1
136	20 and below	Student	Audiology & Speech Language Pathology	Moderately aware	No	1	1	1	1
137	20 and below	Student	Audiology & Speech Language Pathology	Very aware	No	1	0	1	0
138	20 and below	Student	Physiotherapy	Slightly aware	Yes	1	1	1	1
139	20 and below	Student	Nursing	Moderately aware	No	1	1	1	1
140	20 and below	Student	Nursing	Very aware	No	1	1	1	1
141	20 and below	Student	Audiology & Speech Language Pathology	Extremely aware	Yes	1	1	1	1
142	20 and below	Student	Nursing	Very aware	Yes	1	1	1	1
143	20 and below	Student	Nursing	Not aware at all	No	1	1	1	1
144	20 and below	Student	Nursing	Moderately aware	No	1	1	1	1
145	20 and below	Student	Nursing	Not aware at all	No	1	1	0	0
146	20 and below	Student	Physiotherapy	Moderately aware	Yes	1	1	1	1
147	20 and below	Student	Audiology & Speech Language Pathology	Extremely aware	Yes	1	1	1	1
148	20 and below	Student	Nursing	Slightly aware	No	1	1	1	1
149	20 and below	Student	Nursing	Moderately aware	Yes	1	1	1	1
150	20 and below	Student	Nursing	Moderately aware	Yes	1	1	1	1
151	20 and below	Student	Nursing	Very aware	Yes	1	1	1	1
152	20 and below	Student	Audiology & Speech Language Pathology	Extremely aware	Yes	1	1	1	1
153	20 and below	Student	Audiology & Speech Language Pathology	Extremely aware	Yes	1	1	1	1
154	20 and below	Student	Physiotherapy	Moderately aware	No	1	1	1	1
155	20 and below	Student	Physiotherapy	Not aware at all	No	0	0	0	0
156	20 and below	Student	Audiology & Speech Language Pathology	Extremely aware	Yes	1	1	1	1
157	20 and below	Student	Audiology & Speech Language Pathology	Extremely aware	No	1	1	1	1
158	20 and below	Student	Audiology & Speech Language Pathology	Extremely aware	No	1	1	1	1
159	20 and below	Student	Audiology & Speech Language Pathology	Extremely aware	Yes	1	1	1	1
160	20 and below	Student	Physiotherapy	Extremely aware	Yes	1	1	1	1
161	21-24	Student	Physiotherapy	Very aware	Yes	1	1	1	1
162	21-24	Student	Physiotherapy	Moderately aware	No	1	1	1	1
163	21-24	Student	Physiotherapy	Very aware	Yes	1	1	1	1
164	20 and below	Student	Audiology & Speech Language Pathology	Extremely aware	No	1	1	1	1
165	21-24	Student	Physiotherapy	Very aware	No	1	1	1	1
166	20 and below	Student	Audiology & Speech Language Pathology	Extremely aware	Yes	1	1	1	1
167	21-24	Student	Physiotherapy	Extremely aware	Yes	1	1	1	1
168	20 and below	Student	Audiology & Speech Language Pathology	Extremely aware	Yes	1	1	1	1
169	20 and below	Student	Audiology & Speech Language Pathology	Extremely aware	No	1	1	1	1
170	20 and below	Student	Audiology & Speech Language Pathology	Extremely aware	Yes	1	1	1	1
171	20 and below	Student	Audiology & Speech Language Pathology	Extremely aware	No	1	1	1	1
172	20 and below	Student	Audiology & Speech Language Pathology	Extremely aware	No	1	1	1	1
173	20 and below	Student	Audiology & Speech Language Pathology	Extremely aware	No	1	1	1	1
174	20 and below	Student	Audiology & Speech Language Pathology	Extremely aware	No	1	1	1	1
175	20 and below	Student	Audiology & Speech Language Pathology	Extremely aware	Yes	1	1	1	1
176	20 and below	Student	Audiology & Speech Language Pathology	Extremely aware	Yes	1	1	1	1
177	20 and below	Student	Audiology & Speech Language Pathology	Extremely aware	No	1	1	1	1
178	20 and below	Student	Audiology & Speech Language Pathology	Extremely aware	No	1	1	1	1
179	20 and below	Student	Audiology & Speech Language Pathology	Extremely aware	No	1	1	1	1
180	20 and below	Student	Audiology & Speech Language Pathology	Extremely aware	No	1	1	1	1
181	20 and below	Student	Audiology & Speech Language Pathology	Very aware	Yes	1	1	1	1
182	20 and below	Student	Physiotherapy	Very aware	No	1	1	1	1
183	20 and below	Student	Audiology & Speech Language Pathology	Extremely aware	Yes	1	1	1	1
184	20 and below	Student	Audiology & Speech Language Pathology	Extremely aware	Yes	1	1	1	1
185	20 and below	Student	Audiology & Speech Language Pathology	Extremely aware	No	1	1	1	1
186	20 and below	Student	Audiology & Speech Language Pathology	Very aware	No	1	1	1	1
187	20 and below	Student	Audiology & Speech Language Pathology	Extremely aware	No	1	1	1	1
188	21-24	Student	Nursing	Extremely aware	Yes	1	1	1	1
189	21-24	Student	Physiotherapy	Extremely aware	Yes	1	1	1	1
190	21-24	Student	Physiotherapy	Extremely aware	Yes	1	1	1	1
191	21-24	Student	Physiotherapy	Extremely aware	No	1	1	1	1
192	21-24	Student	Physiotherapy	Extremely aware	Yes	1	1	1	1
193	21-24	Student	Physiotherapy	Extremely aware	No	1	1	1	1
194	21-24	Student	Physiotherapy	Extremely aware	Yes	1	1	1	1
195	21-24	Student	Physiotherapy	Extremely aware	Yes	1	1	1	1
196	21-24	Student	Physiotherapy	Extremely aware	Yes	1	1	1	1
197	21-24	Student	Physiotherapy	Extremely aware	Yes	1	1	1	1
198	21-24	Student	Physiotherapy	Extremely aware	No	1	1	1	1
199	21-24	Student	Physiotherapy	Very aware	No	1	1	1	1
200	21-24	Student	Physiotherapy	Very aware	Yes	1	1	1	1
201	21-24	Student	Environmental Health Sciences	Not aware at all	No	1	0	0	0
202	20 and below	Student	Environmental Health Sciences	Moderately aware	No	1	1	1	1
203	21-24	Student	Environmental Health Sciences	Moderately aware	No	1	1	1	1
204	21-24	Student	Environmental Health Sciences	Not aware at all	No	1	1	1	1
205	21-24	Student	Environmental Health Sciences	Very aware	No	1	1	1	1
206	21-24	Student	Physiotherapy	Extremely aware	Yes	1	1	1	1
207	21-24	Student	Physiotherapy	Extremely aware	Yes	1	1	1	1
208	21-24	Student	Physiotherapy	Extremely aware	Yes	1	1	1	1
209	21-24	Student	Physiotherapy	Extremely aware	Yes	1	1	1	1
210	21-24	Student	Physiotherapy	Extremely aware	Yes	1	1	1	1
211	20 and below	Student	Physiotherapy	Very aware	Yes	1	1	1	1
212	20 and below	Student	Physiotherapy	Extremely aware	Yes	1	1	1	1
213	20 and below	Student	Physiotherapy	Extremely aware	Yes	1	1	1	1
214	21-24	Student	Physiotherapy	Extremely aware	Yes	1	1	1	1
215	21-24	Student	Physiotherapy	Extremely aware	Yes	1	1	1	1
216	20 and below	Student	Physiotherapy	Extremely aware	Yes	1	1	1	1
217	20 and below	Student	Physiotherapy	Extremely aware	Yes	1	1	1	1
218	20 and below	Student	Physiotherapy	Extremely aware	Yes	1	1	1	1
219	20 and below	Student	Nursing	Moderately aware	No	1	1	1	1
220	20 and below	Student	Nursing	Slightly aware	No	1	1	1	1
221	20 and below	Student	Nursing	Moderately aware	No	1	1	1	1
222	20 and below	Student	Nursing	Moderately aware	Yes	1	1	1	1
223	20 and below	Student	Nursing	Very aware	No	1	1	1	1
224	20 and below	Student	Nursing	Very aware	No	1	1	1	1
225	20 and below	Student	Nursing	Extremely aware	No	1	1	1	1
226	20 and below	Student	Nursing	Very aware	No	1	1	1	1
227	20 and below	Student	Nursing	Very aware	Yes	1	1	1	1
228	20 and below	Student	Nursing	Very aware	No	1	1	1	1
229	20 and below	Student	Health Care Management	Moderately aware	Yes	1	1	1	1
230	20 and below	Student	Medical Laboratory Sciences	Very aware	Yes	1	1	1	1
231	20 and below	Student	Medical Laboratory Sciences	Very aware	Yes	1	1	1	1
232	21-24	Student	Medical Laboratory Sciences	Moderately aware	Yes	1	1	1	1
233	21-24	Student	Medical Diagnostic Imaging	Slightly aware	No	1	1	1	1
234	21-24	Student	Medical Diagnostic Imaging	Very aware	No	1	1	1	1
235	21-24	Student	Nursing	Extremely aware	Yes	1	1	1	1
